# Supplementary material for: Efficacy of Dietary Interventions for Irritable Bowel Syndrome: A Systematic Review and Network Meta-Analysis
Source: J Clin Med. 2024 Dec 11;13(24):7531. doi: 10.3390/jcm13247531 (PMC11728101; doi:10.3390/jcm13247531)
Supplement: Supplementary file 1 [file jcm-13-07531-s001.zip]

Archive with 1 entries (1 files):
- jcm-3236345-Supplementary.pdf
